# Supplementary material for: Membrane Fusion Mediated by Non-covalent Binding of Re-engineered Cholera Toxin Assemblies to Glycolipids
Source: ACS Synth Biol. 2022 Nov 11;11(12):3929–38. doi: 10.1021/acssynbio.2c00266 (PMC9764410; doi:10.1021/acssynbio.2c00266)
Supplement: Supplementary file 2 — sb2c00266_si_002.zip [file sb2c00266_si_002.zip]

Archive with 9 entries (9 files):
- Supplementary video SV1. AB5 only.mp4
- Supplementary video SV2. Crosslinking and tubules.mp4
- Supplementary video SV3. Figure 3 movie.mp4
- Supplementary video SV4. Figure 4 movie.mp4
- Supplementary video SV5. Figure 5 Movie.mp4
- Supplementary video SV6. Figure S3 Leakage Movie.mp4
- Supplementary video SV7. vesicle rupture Movie.mp4
- Supplementary video SV8 LO.mp4
- Supplementary video SV9. Negative_control_GM1_GUV.mp4
